# Supplementary material for: Facile Amidation of Non-Protected Hydroxycinnamic Acids for the Synthesis of Natural Phenol Amides
Source: Molecules. 2022 Mar 28;27(7):2203. doi: 10.3390/molecules27072203 (PMC9000787; doi:10.3390/molecules27072203)
Supplement: Supplementary file 1 [file molecules-27-02203-s001.zip]

Archive with 1 entries (1 files):
- molecules-1649245-supplementary.pdf
